# Supplementary material for: Characterizing Sleep Spindles in Sheep
Source: eNeuro. 2020 Mar 6;7(2):ENEURO.0410-19.2020. doi: 10.1523/ENEURO.0410-19.2020 (PMC7082130; doi:10.1523/ENEURO.0410-19.2020)
Supplement: Extended Data 1 - Code Files — The spindle detection code is included here. The file “basicSpindleWorkflow” gives an example of how the code can be run. The code is also available online at the following URL: [https://uk.mathworks.com/matlabcentral/fileexchange/73390-spindle-characterisation-characterising-sleep-sp-in-sheep]. Download Extended Data 1, ZIP file. [file enu-eN-NWR-0410-19-s01.zip › basicSpindleWorkflow.m]

%%%spindle workflow%%%

%on each raw file - (sampling rate, lower freq, upper freq, freq step, min
%length, max length)
customDetection_MANUALFILE(250, 5, 16, 0.5, 0.3, 3)

%add files together to containing structure
norm = customImport;

%get global/local info
norm = globalFinder(norm);
