# Supplementary material for: Characterizing Sleep Spindles in Sheep
Source: eNeuro. 2020 Mar 6;7(2):ENEURO.0410-19.2020. doi: 10.1523/ENEURO.0410-19.2020 (PMC7082130; doi:10.1523/ENEURO.0410-19.2020)
Supplement: Extended Data 1 - Code Files — The spindle detection code is included here. The file “basicSpindleWorkflow” gives an example of how the code can be run. The code is also available online at the following URL: [https://uk.mathworks.com/matlabcentral/fileexchange/73390-spindle-characterisation-characterising-sleep-sp-in-sheep]. Download Extended Data 1, ZIP file. [file enu-eN-NWR-0410-19-s01.zip › customImport.m]

function allSp = customImport
%import all files from one familiy to single structure
[file, path] = uigetfile('*spFound.mat', 'Select sheep from same family', 'MultiSelect','on');

for f = 1:numel(file)
    %split string to get sheep name
    splitFileName = strsplit(file{f}, '_');
    sheepName = splitFileName{1};
    sheepFamily = splitFileName{2};
    splitPeriod = strsplit(splitFileName{3}, '(');
    pMix = splitPeriod{1};
    period = lower(pMix(1:end-1));
    periodNumber = str2double(pMix(end));
    importedSp = load('-mat', [path file{f}]);
    allSp.(sheepName).family = sheepFamily;
    allSp.(sheepName).(period)(periodNumber) = importedSp.spFound;
    allSp.(sheepName).(period)(periodNumber).raw = [];

end

save([sheepFamily '_spFound.mat'], 'allSp')

end
