# Supplementary material for: Characterizing Sleep Spindles in Sheep
Source: eNeuro. 2020 Mar 6;7(2):ENEURO.0410-19.2020. doi: 10.1523/ENEURO.0410-19.2020 (PMC7082130; doi:10.1523/ENEURO.0410-19.2020)
Supplement: Extended Data 1 - Code Files — The spindle detection code is included here. The file “basicSpindleWorkflow” gives an example of how the code can be run. The code is also available online at the following URL: [https://uk.mathworks.com/matlabcentral/fileexchange/73390-spindle-characterisation-characterising-sleep-sp-in-sheep]. Download Extended Data 1, ZIP file. [file enu-eN-NWR-0410-19-s01.zip › flagSpindles.m]

function spFound = flagSpindles(spFound, minL, maxL)
%mark any spindles that may need to be removed... for various reasons...
%remove = 1 ----- X score too high - probably an artefact
%remove = 2 ----- Spindle too short or too long
%remove = 3 ----- No clear peak frequency

for sp = 1:numel(spFound.spStart)

    if (spFound.Xscore(sp) > 10)
        spFound.remove(sp) = 1;
    else
        spFound.remove(sp) = 0;
    end
    if (spFound.spLength(sp)> maxL)||(spFound.spLength(sp) < minL)
        spFound.remove(sp) = 2;
    end
    if spFound.noPeak(sp) == 1
        spFound.remove(sp) = 3;
    end
end
end
